# Supplementary material for: New data on the genus Derops Sharp (Coleoptera, Staphylinidae, Tachyporinae) from China with description of two new species
Source: Zookeys. 2013 Jul 19;(317):53–67. doi: 10.3897/zookeys.317.5505 (PMC3744138; doi:10.3897/zookeys.317.5505)
Supplement: XML Treatment for Derops punctipennis [file zookeys.317.5505-treatment3.xml]

<!DOCTYPE tp:taxon-treatment
  PUBLIC "-//TaxonX//DTD Taxonomic Treatment Publishing DTD v0 20100105//EN" "tax-treatment-NSO.dtd">
<tp:taxon-treatment xmlns:tp="http://www.plazi.org/taxpub"><tp:treatment-meta><mixed-citation publication-type="journal"><person-group><name><surname>Zhao</surname><given-names>Jie-Qiong</given-names></name><name><surname>Li</surname><given-names>Li-Zhen</given-names></name></person-group><article-title>New data on the genus
                    <italic>Derops</italic> Sharp (Coleoptera, Staphylinidae, Tachyporinae) from China with description of two new species</article-title><source>Zookeys</source><day>19</day><month>7</month><year>2013</year><volume>2013</volume><issue>317</issue><fpage>53</fpage><lpage>67</lpage><pub-id pub-id-type="doi">10.3897/zookeys.317.5505</pub-id></mixed-citation></tp:treatment-meta><tp:nomenclature><tp:taxon-name>
                        <tp:taxon-name-part taxon-name-part-type="genus">Derops</tp:taxon-name-part>
                        <tp:taxon-name-part taxon-name-part-type="species">punctipennis</tp:taxon-name-part>
                        <object-id xmlns:xlink="http://www.w3.org/1999/xlink" xlink:type="simple">http://species-id.net/wiki/Derops_punctipennis</object-id>
                    </tp:taxon-name><tp:taxon-authority>Schülke, 2003</tp:taxon-authority><xref ref-type="fig" rid="F1">Figs 1C</xref><xref ref-type="fig" rid="F4">, 4</xref><tp:nomenclature-citation-list><tp:nomenclature-citation><tp:taxon-name>Derops punctipennis</tp:taxon-name><comment><xref ref-type="bibr" rid="B6">Schülke 2003</xref>: 471.</comment></tp:nomenclature-citation></tp:nomenclature-citation-list></tp:nomenclature><tp:treatment-sec sec-type="Specimens examined"><title>Specimens examined.</title><p>(4 ♂♂, 5 ♀♀). 2 ♂♂, 2 ♀♀, labelled ‘China: Zhejiang Prov. / Anji County / Mt. Longwangshan / 24.iv.2006, alt. 300–500 m / Liang Tang leg.’; 1 ♂, 1 ♀, labelled ‘China: Zhejiang Prov. / Linan City / Qingliangfeng Nature Reserve / 10.v.2005, alt. 1,080 m / Li-Long Zhu &amp; Jin-Wen Li leg.’; 1 ♀, same, but ‘9.v.2005, alt. 1,050–1,070 m’; 1 ♂, 1 ♀, labeled ‘China: Zhejiang Prov. / Xianju County / Danzhu Village / 2.vi.2006, alt. 450–600 m / Jin-Wen Li &amp; Shan-Jia Shen leg.’.</p></tp:treatment-sec><tp:treatment-sec sec-type="Description"><title>Description.</title><p>Measurements. BL: 4.56–6.06; FL: 2.98–3.39.</p><p>Female. Tergite VIII (<xref ref-type="fig" rid="F4">Fig. 4F</xref>) with wide and very deep, acute triangular medio-apical emargination, one very long, strong, black seta at apical margin at each side of medio-apical ernargination. Sternite VIII (<xref ref-type="fig" rid="F4">Fig. 4G</xref>) broadly emarginate eat the middle of posterior margin and bearing six or seven yellowish cilia at the latero-posterior parts.</p><fig id="F4" position="float" orientation="portrait"><label>Figure 4.</label><caption><p><italic><tp:taxon-name>Derops punctipennis</tp:taxon-name></italic> Schülke. <bold>A</bold> male sternite VII <bold>B</bold> male tergite VIII <bold>C</bold> male sternite VIII <bold>D</bold> aedeagus in lateral view <bold>E</bold> aedeagus in ventral view <bold>F</bold> female tergite VIII <bold>G</bold> female sternite VIII. Scale bars: <bold>A–C</bold> and <bold>F–G</bold>: 0.2 mm; <bold>D–E</bold>: 0.25 mm.</p></caption><graphic xmlns:xlink="http://www.w3.org/1999/xlink" xlink:href="ZooKeys-317-053-g004.jpg" position="float" orientation="portrait" xlink:type="simple"/></fig></tp:treatment-sec><tp:treatment-sec sec-type="Distribution"><title>Distribution.</title><p>China: Fujian, Zhejiang.</p><!--PageBreak--></tp:treatment-sec><tp:treatment-sec sec-type="Remarks"><title>Remarks.</title><p>The species was previously described based on male specimens from Fujian Prov., and this is the first record of its female. It is very similar to <italic><tp:taxon-name>Derops smetanai</tp:taxon-name></italic> Schülke, from Fujian (<xref ref-type="bibr" rid="B6">Schülke 2003</xref>: 467, figs 1–9). Males may be readily distinguished by the shape of sternite VII emargination and by evenly narrowed, slightly bend to obtuse apices of aedeagus lateral lobes. Females may be easily distinguished by the shape of tergite VIII emargination.</p></tp:treatment-sec><tp:treatment-sec><!--Section generated to contain objects referenced in tp:taxon-treatment.--><fig id="F1" position="float" orientation="portrait"><label>Figure 1.</label><caption><p>Habitus of <italic><tp:taxon-name>Derops</tp:taxon-name></italic> spp., <bold>A</bold> <italic><tp:taxon-name>Derops hainanus</tp:taxon-name></italic> Zhao &amp; Li, sp. n. <bold>B</bold> <italic><tp:taxon-name>Derops yunnanus</tp:taxon-name></italic> Zhao &amp; Li, sp. n. <bold>C</bold> <italic><tp:taxon-name>Derops punctipennis</tp:taxon-name></italic> Schülke <bold>D</bold> <italic><tp:taxon-name>Derops schillhammeri</tp:taxon-name></italic> Schülke <bold>E</bold> <italic><tp:taxon-name>Derops smetanai</tp:taxon-name></italic> Schülke; <bold>F</bold> <italic><tp:taxon-name>Derops dingshanus</tp:taxon-name></italic> Watanabe. Scale bars: 1.0 mm.</p></caption><graphic xmlns:xlink="http://www.w3.org/1999/xlink" xlink:href="ZooKeys-317-053-g001.jpg" position="float" orientation="portrait" xlink:type="simple"/></fig></tp:treatment-sec><ref-list><ref id="B6"><mixed-citation xmlns:xlink="http://www.w3.org/1999/xlink" xlink:type="simple"><person-group><name name-style="western"><surname>Schülke</surname><given-names>M</given-names></name></person-group> (<year>2003</year>) <article-title>Übersicht über die <italic>Derops</italic>-Arten Chinas und der angrenzenden Gebiete (Coleoptera: Staphylinidae, Tachyporinae).</article-title><source>Linzer biologische Beiträge</source><volume>35</volume> (<issue>1</issue>): <fpage>461</fpage>-<lpage>481</lpage>.</mixed-citation></ref></ref-list></tp:taxon-treatment>
