# Supplementary material for: New data on the genus Derops Sharp (Coleoptera, Staphylinidae, Tachyporinae) from China with description of two new species
Source: Zookeys. 2013 Jul 19;(317):53–67. doi: 10.3897/zookeys.317.5505 (PMC3744138; doi:10.3897/zookeys.317.5505)
Supplement: XML Treatment for Derops schillhammeri [file zookeys.317.5505-treatment4.xml]

<!DOCTYPE tp:taxon-treatment
  PUBLIC "-//TaxonX//DTD Taxonomic Treatment Publishing DTD v0 20100105//EN" "tax-treatment-NSO.dtd">
<tp:taxon-treatment xmlns:tp="http://www.plazi.org/taxpub"><tp:treatment-meta><mixed-citation publication-type="journal"><person-group><name><surname>Zhao</surname><given-names>Jie-Qiong</given-names></name><name><surname>Li</surname><given-names>Li-Zhen</given-names></name></person-group><article-title>New data on the genus
                    <italic>Derops</italic> Sharp (Coleoptera, Staphylinidae, Tachyporinae) from China with description of two new species</article-title><source>Zookeys</source><day>19</day><month>7</month><year>2013</year><volume>2013</volume><issue>317</issue><fpage>53</fpage><lpage>67</lpage><pub-id pub-id-type="doi">10.3897/zookeys.317.5505</pub-id></mixed-citation></tp:treatment-meta><tp:nomenclature><tp:taxon-name>
                        <tp:taxon-name-part taxon-name-part-type="genus">Derops</tp:taxon-name-part>
                        <tp:taxon-name-part taxon-name-part-type="species">schillhammeri</tp:taxon-name-part>
                        <object-id xmlns:xlink="http://www.w3.org/1999/xlink" xlink:type="simple">http://species-id.net/wiki/Derops_schillhammeri</object-id>
                    </tp:taxon-name><tp:taxon-authority>Schülke, 2003</tp:taxon-authority><xref ref-type="fig" rid="F1">Figs 1D</xref><xref ref-type="fig" rid="F5">, 5</xref><tp:nomenclature-citation-list><tp:nomenclature-citation><tp:taxon-name>Derops schillhammeri</tp:taxon-name><comment><xref ref-type="bibr" rid="B6">Schülke 2003</xref>: 470.</comment></tp:nomenclature-citation></tp:nomenclature-citation-list></tp:nomenclature><tp:treatment-sec sec-type="Specimens examined"><title>Specimens examined.</title><p>(6 ♂♂, 3 ♀♀). 3 ♂♂, 1 ♀, labeled ‘China: Hubei Prov. / Wufeng County, / Houhe Nature Reserve / 29.iv.2004, alt. 1,000 m / Li-Zhen Li leg.’; 1 ♀, <!--PageBreak-->same, but ‘30.iv.2004.’; 3 ♂♂, 1 ♀, labelled ‘China: Zhejiang Prov. / Xianju County / Danzhu Village / 2.vi.2006, alt. 450–600 m / Jin-Wen Li &amp; Shan-Jia Shen leg.’.</p></tp:treatment-sec><tp:treatment-sec sec-type="Description"><title>Description.</title><p>Measurements. BL: 4.95–5.56; FL: 2.77–3.28.</p><p>Female. Tergite VIII (<xref ref-type="fig" rid="F5">Fig. 5F</xref>) with wide and very deep, almost “U” shaped medio-apical emargination, one very long, strong, black seta at the middle of each lateral margin of emargination. Sternite VIII (<xref ref-type="fig" rid="F5">Fig. 5G</xref>) broadly emarginate at the middle of posterior margin and provided with seven or eight yellowish cilia at the latero-posterior parts, and with two long, strong, black setae at each lateral margin in apical third.</p><fig id="F5" position="float" orientation="portrait"><label>Figure 5.</label><caption><p><italic><tp:taxon-name>Derops schillhammeri</tp:taxon-name></italic> Schülke. <bold>A</bold> male sternite VII <bold>B</bold> male tergite VIII <bold>C</bold> male sternite VIII <bold>D</bold> aedeagus in lateral view <bold>E</bold> aedeagus in ventral view <bold>F</bold> female tergite VIII; <bold>G</bold> female sternite VIII. Scale bars: <bold>A–C</bold> and <bold>F–G</bold>: 0.2 mm; <bold>D–E</bold>: 0.25 mm.</p></caption><graphic xmlns:xlink="http://www.w3.org/1999/xlink" xlink:href="ZooKeys-317-053-g005.jpg" position="float" orientation="portrait" xlink:type="simple"/></fig></tp:treatment-sec><tp:treatment-sec sec-type="Distribution"><title>Distribution.</title><p>China: Hubei, Jiangxi, Zhejiang.</p></tp:treatment-sec><tp:treatment-sec sec-type="Remarks"><title>Remarks.</title><p>The species was previously described based on male specimens from Jiangxi Prov., and this is the first record of its female. The male of <italic><tp:taxon-name>Derops schillhammeri</tp:taxon-name></italic> Schülke previously known from Jiangxi Prov., China. It is very similar to <italic><tp:taxon-name>Derops shuckburghae</tp:taxon-name></italic> Rougemont, from Thailand (<xref ref-type="bibr" rid="B3">Rougemont 2003</xref>: 998-999, plate 1, 2 (figs 1, 3-6, 8)). Females may be easily distinguished by the depth of tergite VIII emargination almost half of itself and not very broad apices.</p><!--PageBreak--></tp:treatment-sec><tp:treatment-sec><!--Section generated to contain objects referenced in tp:taxon-treatment.--><fig id="F1" position="float" orientation="portrait"><label>Figure 1.</label><caption><p>Habitus of <italic><tp:taxon-name>Derops</tp:taxon-name></italic> spp., <bold>A</bold> <italic><tp:taxon-name>Derops hainanus</tp:taxon-name></italic> Zhao &amp; Li, sp. n. <bold>B</bold> <italic><tp:taxon-name>Derops yunnanus</tp:taxon-name></italic> Zhao &amp; Li, sp. n. <bold>C</bold> <italic><tp:taxon-name>Derops punctipennis</tp:taxon-name></italic> Schülke <bold>D</bold> <italic><tp:taxon-name>Derops schillhammeri</tp:taxon-name></italic> Schülke <bold>E</bold> <italic><tp:taxon-name>Derops smetanai</tp:taxon-name></italic> Schülke; <bold>F</bold> <italic><tp:taxon-name>Derops dingshanus</tp:taxon-name></italic> Watanabe. Scale bars: 1.0 mm.</p></caption><graphic xmlns:xlink="http://www.w3.org/1999/xlink" xlink:href="ZooKeys-317-053-g001.jpg" position="float" orientation="portrait" xlink:type="simple"/></fig></tp:treatment-sec><ref-list><ref id="B6"><mixed-citation xmlns:xlink="http://www.w3.org/1999/xlink" xlink:type="simple"><person-group><name name-style="western"><surname>Schülke</surname><given-names>M</given-names></name></person-group> (<year>2003</year>) <article-title>Übersicht über die <italic>Derops</italic>-Arten Chinas und der angrenzenden Gebiete (Coleoptera: Staphylinidae, Tachyporinae).</article-title><source>Linzer biologische Beiträge</source><volume>35</volume> (<issue>1</issue>): <fpage>461</fpage>-<lpage>481</lpage>.</mixed-citation></ref><ref id="B3"><mixed-citation xmlns:xlink="http://www.w3.org/1999/xlink" xlink:type="simple"><person-group><name name-style="western"><surname>Rougemont</surname><given-names>GM de</given-names></name></person-group> (<year>2003</year>) <article-title>A new species of <italic>Derops</italic> SHARP from Doi Inthanon,Thailand (Coleoptera, Staphylinidae, Tachyporinae).</article-title><source>Linzer biologische Beiträge</source><volume>35</volume> (<issue>2</issue>), <fpage>995</fpage>–<lpage>999</lpage>.</mixed-citation></ref></ref-list></tp:taxon-treatment>
