# Supplementary material for: New data on the genus Derops Sharp (Coleoptera, Staphylinidae, Tachyporinae) from China with description of two new species
Source: Zookeys. 2013 Jul 19;(317):53–67. doi: 10.3897/zookeys.317.5505 (PMC3744138; doi:10.3897/zookeys.317.5505)
Supplement: XML Treatment for Derops dingshanus [file zookeys.317.5505-treatment6.xml]

<!DOCTYPE tp:taxon-treatment
  PUBLIC "-//TaxonX//DTD Taxonomic Treatment Publishing DTD v0 20100105//EN" "tax-treatment-NSO.dtd">
<tp:taxon-treatment xmlns:tp="http://www.plazi.org/taxpub"><tp:treatment-meta><mixed-citation publication-type="journal"><person-group><name><surname>Zhao</surname><given-names>Jie-Qiong</given-names></name><name><surname>Li</surname><given-names>Li-Zhen</given-names></name></person-group><article-title>New data on the genus
                    <italic>Derops</italic> Sharp (Coleoptera, Staphylinidae, Tachyporinae) from China with description of two new species</article-title><source>Zookeys</source><day>19</day><month>7</month><year>2013</year><volume>2013</volume><issue>317</issue><fpage>53</fpage><lpage>67</lpage><pub-id pub-id-type="doi">10.3897/zookeys.317.5505</pub-id></mixed-citation></tp:treatment-meta><tp:nomenclature><tp:taxon-name>
                        <tp:taxon-name-part taxon-name-part-type="genus">Derops</tp:taxon-name-part>
                        <tp:taxon-name-part taxon-name-part-type="species">dingshanus</tp:taxon-name-part>
                        <object-id xmlns:xlink="http://www.w3.org/1999/xlink" xlink:type="simple">http://species-id.net/wiki/Derops_dingshanus</object-id>
                    </tp:taxon-name><tp:taxon-authority>Watanabe, 1999</tp:taxon-authority><xref ref-type="fig" rid="F1">Figs 1F</xref><xref ref-type="fig" rid="F7">, 7</xref><tp:nomenclature-citation-list><tp:nomenclature-citation><tp:taxon-name>Derops dingshanus</tp:taxon-name><comment><xref ref-type="bibr" rid="B12">Watanabe 1999</xref><xref ref-type="bibr" rid="B5">: 253; Schülke 2000</xref><xref ref-type="bibr" rid="B13">: 915; Zheng 2002</xref>: 38.</comment></tp:nomenclature-citation><tp:nomenclature-citation><tp:taxon-name>Derops puetzi</tp:taxon-name><comment><xref ref-type="bibr" rid="B4">Schülke 1999</xref><xref ref-type="bibr" rid="B6">: 345; Schülke 2003</xref>: 466.</comment></tp:nomenclature-citation></tp:nomenclature-citation-list></tp:nomenclature><tp:treatment-sec sec-type="Specimens examined"><title>Specimens examined.</title><p>(16 ♂♂, 21 ♀♀). 3 ♂♂, 2 ♀♀, labeled ‘China: Zhejiang Prov. / Panan County / Dapanshan Nature Reserve / 7.vi.2006, alt. 550–700 m / Jin-Wen Li &amp; Shan-Jia Shen leg.’; 1 ♂, 1 ♀ labeled ‘China: Zhejiang Prov. / Xianju County / Shangjing Village / 3.vi.2006, alt. 450–650 m / Jin-Wen Li &amp; Shan-Jia Shen leg. ’; 2 ♂♂, 4 ♀♀ labeled ‘China: Zhejiang Prov. / Linan County / Mt.Tianmu / 11–15.vi.2006, alt. 300–400 m / Jia-Yao Hu &amp; Liang Tang leg. ’; 1 ♂, 1 ♀, labeled ‘China: Zhejiang Prov. / Linan County / East Mt.Tianmu / 13.iv.2011, alt. 1,050–1,150 m / Zhong Peng &amp; Jian-qing Zhu leg. ’; 6 ♂♂, 6 ♀♀, labeled ‘China: Jiangsu Prov. / Nanjing City / Mt.Zijin / 14.v.2006, alt. 400 m / Liang Tang leg. ’; 1 ♂, labeled ‘China: Zhejiang Prov. / Zhuji City / Wuxie / 19.iii.2005, alt. 300–400 m / Liang Tang leg. ’; 1 ♂, labeled ‘China: Jiangxi Prov. / Mt. Sanqingshan National Park / 4.v.2005, alt. 700–1,000 m / Jia-Yao Hu &amp; Liang Tang leg. ’; 1 ♂, labeled ‘China: Chongqing City. / Chengkou County / Mt. Dabashan / 4.iv.2008, alt. 1,830 m / Hao Huang &amp; Wang Xu leg.’; 2 ♀♀, labeled ‘China: Zhejiang Prov. / Anji County / Mt. Longwangshan / 24.iv.2006, alt. 300–500 m / Liang Tang leg.’; 1 ♀, labeled ‘China: Zhejiang Prov. / Wenzhou City / Mt. Yandangshan / 9.v.2006, alt. 50–150 m / Jin-Wen Li &amp; Shan-Jia Shen leg.’; 1 ♀, labeled ‘China: Zhejiang Prov. / Ningbo City / Mt. Xishan / 3.iv.2013, alt. 200 m / Jian-Qing Zhu leg.’; 1 ♀, labeled ‘China: Zhejiang Prov. / Kaihua County / Mt. Gutianshan Nature Reserve / 5–7.v.2005, alt. 800–900 m / Li-Long Zhu &amp; Jin-Wen Li leg.’; 1 ♀, labeled ‘China: Zhejiang Prov. / Zhuji City / Caota Town Nature Reserve / 20.xi.2011, alt. 100 m / Tie-Xiong Zhao leg.’; 1 ♀, labeled ‘China: Guizhou Prov. / Suiyang County / Kuankuoshui Nature Reserve / 11.viii.2010, alt. 1,400 m / Zi-Wei Yin &amp; Ting Feng leg.’.</p></tp:treatment-sec><tp:treatment-sec sec-type="Measurements"><title>Measurements.</title><p>BL: 4.50–5.06; FL: 2.90–3.22.</p><fig id="F7" position="float" orientation="portrait"><label>Figure 7.</label><caption><p><italic><tp:taxon-name>Derops dingshanus</tp:taxon-name></italic> Watanabe. <bold>A</bold> male sternite VII <bold>B</bold> male tergite VIII <bold>C</bold> male sternite VIII <bold>D</bold> aedeagus in lateral view <bold>E</bold> aedeagus in ventral view <bold>F</bold> female tergite VIII <bold>G</bold> female sternite VIII. Scale bars: <bold>A–C</bold> and <bold>F–G</bold>: 0.2 mm; <bold>D–E</bold>: 0.25 mm.</p></caption><graphic xmlns:xlink="http://www.w3.org/1999/xlink" xlink:href="ZooKeys-317-053-g007.jpg" position="float" orientation="portrait" xlink:type="simple"/></fig></tp:treatment-sec><tp:treatment-sec sec-type="Distribution"><title>Distribution.</title><p>China: Chongqing, Guizhou, Jiangsu, Shaanxi, Sichuan, Zhejiang.</p></tp:treatment-sec><tp:treatment-sec sec-type="Remarks"><title>Remarks.</title><p>The species is firstly recorded in Chongqing.</p><!--PageBreak--></tp:treatment-sec><tp:treatment-sec><!--Section generated to contain objects referenced in tp:taxon-treatment.--><fig id="F1" position="float" orientation="portrait"><label>Figure 1.</label><caption><p>Habitus of <italic><tp:taxon-name>Derops</tp:taxon-name></italic> spp., <bold>A</bold> <italic><tp:taxon-name>Derops hainanus</tp:taxon-name></italic> Zhao &amp; Li, sp. n. <bold>B</bold> <italic><tp:taxon-name>Derops yunnanus</tp:taxon-name></italic> Zhao &amp; Li, sp. n. <bold>C</bold> <italic><tp:taxon-name>Derops punctipennis</tp:taxon-name></italic> Schülke <bold>D</bold> <italic><tp:taxon-name>Derops schillhammeri</tp:taxon-name></italic> Schülke <bold>E</bold> <italic><tp:taxon-name>Derops smetanai</tp:taxon-name></italic> Schülke; <bold>F</bold> <italic><tp:taxon-name>Derops dingshanus</tp:taxon-name></italic> Watanabe. Scale bars: 1.0 mm.</p></caption><graphic xmlns:xlink="http://www.w3.org/1999/xlink" xlink:href="ZooKeys-317-053-g001.jpg" position="float" orientation="portrait" xlink:type="simple"/></fig></tp:treatment-sec><ref-list><ref id="B12"><mixed-citation xmlns:xlink="http://www.w3.org/1999/xlink" xlink:type="simple"><person-group><name name-style="western"><surname>Watanabe</surname><given-names>Y</given-names></name></person-group> (<year>1999</year>) <article-title>Two new subterranean staphylinids (Coleoptera) from East China.</article-title><source>Elytra, Tokyo,</source><volume>27</volume>: <fpage>249</fpage>-<lpage>257</lpage>.</mixed-citation></ref><ref id="B5"><mixed-citation xmlns:xlink="http://www.w3.org/1999/xlink" xlink:type="simple"><person-group><name name-style="western"><surname>Schülke</surname><given-names>M</given-names></name></person-group> (<year>2000</year>) <article-title>Eine weitere neue Art der Gattung <italic>Derops</italic> Sharp aus China (Coleoptera, Staphylinidae, Tachyporinae).</article-title><source>Linzer biologische Beiträge</source><volume>32</volume> (<issue>2</issue>): <fpage>913</fpage>-<lpage>916</lpage>.</mixed-citation></ref><ref id="B13"><mixed-citation xmlns:xlink="http://www.w3.org/1999/xlink" xlink:type="simple"><person-group><name name-style="western"><surname>Zheng</surname><given-names>F-K</given-names></name></person-group> (<year>2002</year>) <article-title>The female of <italic>Derops dingshanus</italic> Y. Watanabe, 1999 (Coleoptera, Staphylinidae, Tachyporinae).</article-title><source>Special Bulletin of the Japanese Society of Coleopterology</source><volume>5</volume>: <fpage>193</fpage>-<lpage>195</lpage>.</mixed-citation></ref><ref id="B4"><mixed-citation xmlns:xlink="http://www.w3.org/1999/xlink" xlink:type="simple"><person-group><name name-style="western"><surname>Schülke</surname><given-names>M</given-names></name></person-group> (<year>1999</year>) <article-title>A new species of <italic>Derops</italic> SHARP from China (Coleoptera, Staphylinidae, Tachyporinae).</article-title><source>Linzer biologische Beiträge</source><volume>31</volume> (<issue>1</issue>): <fpage>345</fpage>-<lpage>350</lpage>.</mixed-citation></ref><ref id="B6"><mixed-citation xmlns:xlink="http://www.w3.org/1999/xlink" xlink:type="simple"><person-group><name name-style="western"><surname>Schülke</surname><given-names>M</given-names></name></person-group> (<year>2003</year>) <article-title>Übersicht über die <italic>Derops</italic>-Arten Chinas und der angrenzenden Gebiete (Coleoptera: Staphylinidae, Tachyporinae).</article-title><source>Linzer biologische Beiträge</source><volume>35</volume> (<issue>1</issue>): <fpage>461</fpage>-<lpage>481</lpage>.</mixed-citation></ref></ref-list></tp:taxon-treatment>
